# Supplementary material for: Novel Cysteine Desulfidase CdsB Involved in Releasing Cysteine Repression of Toxin Synthesis in Clostridium difficile
Source: Front Cell Infect Microbiol. 2018 Jan 9;7:531. doi: 10.3389/fcimb.2017.00531 (PMC5767170; doi:10.3389/fcimb.2017.00531)
Supplement: Table S1 — Primers used in the study. [file Table1.XLSX]

## Sheet: Sheet1
Table S1 Primers used in the study
Primers Name	Sequence
cdsB-815s-IBS	AAAAAAGCTTATAATTATCCTTACAATTCTTCCAAGTGCGCCCAGATAGGGTG
cdsB-815s-EBS1d	CAGATTGTACAAATGTGGTGATAACAGATAAGTCTTCCAATCTAACTTACCTTTCTTTGT
cdsB-815s-EBS2	TGAACGCAAGTTTCTAATTTCGGTTAATTGTCGATAGAGGAAAGTGTCT
sigL-454s-IBS	AAAAAAGCTTATAATTATCCTTACTTTTCGAAAAAGTGCGCCCAGATAGGGTG
sigL-454s-EBS1d	CAGATTGTACAAATGTGGTGATAACAGATAAGTCGAAAAATGTAACTTACCTTTCTTTGT
sigL-454s-EBS2	TGAACGCAAGTTTCTAATTTCGGTTAAAAGTCGATAGAGGAAAGTGTCT
cdsR-523s-IBS	AAAAAAGCTTATAATTATCCTTAGTTGTCTCTATTGTGCGCCCAGATAGGGTG
cdsR-523s-EBS1d	CAGATTGTACAAATGTGGTGATAACAGATAAGTCTCTATTGATAACTTACCTTTCTTTGT
cdsR-523s-EBS2	TGAACGCAAGTTTCTAATTTCGATTACAACTCGATAGAGGAAAGTGTCT
EBS universal	CGAAATTAGAAACTTGCGTTCAGTAAAC
cdsB-screen-F	ACACCTGCTGATACAAGAG
cdsB-screen-R	AACACCACATCCACATACA
sigL-screen-F	AGAATTGGAAGTCTGTGAGT
sigL-screen-R	CATAAGTCCTGTTGCTGAAT
cdsR-screen-F	GAGGTGTGTTGTCCCATTATATGT
cdsR-screen-R	TCCTTACCCGTTCCACTTTCC
cdsB-expression-F	CGCGGATCCTCTAAATTCATAACTTTAAAGAAA
cdsB-expression-R	CCGCTCGAGCTAGTCAACTTTATTCATATCAT
sigL-expression-F	CGCGGATCCCTACCACTACAAAATACTCCATA
sigL-expression-R	CCGCTCGAGTTAGTATTCTTTTCTCTTACTTGA
rpsJ-F	GATCACAAGTTTCAGGACCTG
rpsJ-R	GTCTTAGGTGTTGGATTAGCT
cdsB-F	TAGGTATAGTAGGTGGACATTC
cdsB-R	TCTTGTATCAGCAGGTGTTA
tcdA-F	GTCGGATTGCAAGTAATTGACAATA
tcdA-R	TAACAGTCTGCCAACCTTTTGAGA
tcdB-F	CACTTCTTTTCAGCACCATCA
tcdB-R	CTGGTGTCCATCCTGTTTCC
PcdsB-F	CGGGGTACCTCTAAATTCATAACTTTAAAGAAA
PcdsB-223-F	CGGGGTACCTATATTTGAGCCGTCTCAAA
PcdsB-153-F	CGGGGTACCTCATATGTTTCTCCATTTTA
PcdsB-103-F	CGGGGTACCAAATACATAAATAGAAGCAG
PcdsB-R	GATCGAGCTCAATTAAGTTTAGATTTAGTACTC
southern-F	CTTTGGCGTGTTTCATTG
southern-R	AACCGATACCGTTTACGA
5' RACE-GSP-R	GATTACGCCAAGCTTTCCACCTACTATACCTAGAGCTGCTGCA
5' RACE-NGSP-R	GATTACGCCAAGCTTCTCCTAATAATTCCTTTGCCTTTGCACATG
